# Supplementary material for: Reconstitution of nuclear envelope subdomain formation on mitotic chromosomes in semi-intact cells
Source: Cell Struct Funct. 2024 Jun 4;49(2):31–46. doi: 10.1247/csf.24003 (PMC11926407; doi:10.1247/csf.24003)
Supplement: Supplementary file 4 — Supplementary Materials [file csf_49_24003_4.zip]

Archive with 2 entries (2 files):
- 49_24003_4.docx
- 49_24003_4.pdf
